# Supplementary material for: Reduced Plasma Guanylin Levels Following Enterotoxigenic Escherichia coli-Induced Diarrhea
Source: Microorganisms. 2023 Aug 3;11(8):1997. doi: 10.3390/microorganisms11081997 (PMC10458898; doi:10.3390/microorganisms11081997)
Supplement: Supplementary file 1 [file microorganisms-11-01997-s001.zip]

Archive with 1 entries (1 files):
- microorganisms-2496545-supplementary.pdf
